# Supplementary material for: COVID-19 oriented HRM strategies influence on job and organizational performance through job-related attitudes
Source: PLoS One. 2022 Apr 13;17(4):e0266364. doi: 10.1371/journal.pone.0266364 (PMC9007351; doi:10.1371/journal.pone.0266364)
Supplement: S1 File — (ZIP) [file pone.0266364.s001.zip]

Archive with 2 entries (2 files):
- HRM Covid Plos bez respondento╠üw.sav
- __MACOSX/._HRM Covid Plos bez respondento╠üw.sav
